# Supplementary material for: Combinatorial Therapy of Letrozole- and Quercetin-Loaded Spanlastics for Enhanced Cytotoxicity against MCF-7 Breast Cancer Cells
Source: Pharmaceutics. 2022 Aug 18;14(8):1727. doi: 10.3390/pharmaceutics14081727 (PMC9415400; doi:10.3390/pharmaceutics14081727)
Supplement: Supplementary file 1 [file pharmaceutics-14-01727-s001.zip]

Archive with 1 entries (1 files):
- pharmaceutics-1825966-supplementary.pdf
